# Supplementary material for: Cephalaria anamurensis (Caprifoliaceae), a new species from south Anatolia, Turkey
Source: PhytoKeys. 2016 Jun 15;(65):25–33. doi: 10.3897/phytokeys.65.8571 (PMC4957020; doi:10.3897/phytokeys.65.8571)
Supplement: XML Treatment for Cephalaria anamurensis [file phytokeys.65.8571-treatment1.xml]

<!DOCTYPE tp:taxon-treatment
  PUBLIC "-//TaxonX//DTD Taxonomic Treatment Publishing DTD v0 20100105//EN" "tax-treatment-NSO.dtd">
<tp:taxon-treatment xmlns:tp="http://www.plazi.org/taxpub"><tp:treatment-meta><kwd-group><label>Taxon classification</label><kwd><named-content content-type="kingdom">Plantae</named-content></kwd><kwd><named-content content-type="order">Dipsacales</named-content></kwd><kwd><named-content content-type="family">Caprifoliaceae</named-content></kwd></kwd-group><mixed-citation publication-type="journal"><person-group><name><surname>Göktürk</surname><given-names>Ramazan Süleyman</given-names></name><name><surname>Sümbül</surname><given-names>Hüseyin</given-names></name></person-group><article-title><italic><tp:taxon-name><tp:taxon-name-part taxon-name-part-type="genus">Cephalaria</tp:taxon-name-part> <tp:taxon-name-part taxon-name-part-type="species">anamurensis</tp:taxon-name-part></tp:taxon-name></italic> (<tp:taxon-name><tp:taxon-name-part taxon-name-part-type="family">Caprifoliaceae</tp:taxon-name-part></tp:taxon-name>), a new species from south Anatolia, Turkey</article-title><source>PhytoKeys</source><day>15</day><month>6</month><year>2016</year><volume>2016</volume><issue>65</issue><fpage>25</fpage><lpage>33</lpage><pub-id pub-id-type="doi">10.3897/phytokeys.65.8571</pub-id></mixed-citation></tp:treatment-meta><tp:nomenclature><tp:taxon-name>
            <tp:taxon-name-part taxon-name-part-type="genus">Cephalaria</tp:taxon-name-part>
            <tp:taxon-name-part taxon-name-part-type="species">anamurensis</tp:taxon-name-part>
            <object-id xmlns:xlink="http://www.w3.org/1999/xlink" content-type="ipni" xlink:type="simple">urn:lsid:ipni.org:names:77155495-1</object-id>
          </tp:taxon-name><tp:taxon-authority>Göktürk &amp; Sümbül</tp:taxon-authority><tp:taxon-status xmlns:xlink="http://www.w3.org/1999/xlink" xlink:type="simple">sp. nov.</tp:taxon-status><xref ref-type="fig" rid="F1">Figs 1</xref><xref ref-type="fig" rid="F2">, 2</xref></tp:nomenclature><tp:treatment-sec sec-type="diagnosis"><title>Diagnosis.</title><p><italic><tp:taxon-name><tp:taxon-name-part taxon-name-part-type="genus">Cephalaria</tp:taxon-name-part> <tp:taxon-name-part taxon-name-part-type="species">anamurensis</tp:taxon-name-part></tp:taxon-name></italic> is similar to <italic><tp:taxon-name><tp:taxon-name-part taxon-name-part-type="genus">Cephalaria</tp:taxon-name-part> <tp:taxon-name-part taxon-name-part-type="species">elmaliensis</tp:taxon-name-part></tp:taxon-name></italic> Hub.-Mor. &amp; V. A. Matthews and <italic><tp:taxon-name><tp:taxon-name-part taxon-name-part-type="genus">Cephalaria</tp:taxon-name-part> <tp:taxon-name-part taxon-name-part-type="species">speciosa</tp:taxon-name-part></tp:taxon-name></italic> Boiss. &amp; Kotschy. It can be distinguished from them by its rhizomatous growth, the lower stem leaves 35−55 × 3.5−4.5 cm, a globose capitula, involucral bracts that are ovate-orbicular to triangular-ovate, 3−7 × 2.5−6 mm, and completely blackish or blackish on the dorsal side and at the acute or subobtuse apex, receptacular bracts that are oblanceolate and blackish at an acuminate apex, and the involucel with long teeth 3−4 mm long and short teeth 1-1.5 mm long.</p></tp:treatment-sec><tp:treatment-sec sec-type="material"><title>Type.</title><p>TURKEY, Mersin, Anamur, Anamur to Kazancı, Kırkkuyu, Bıçkıcı boğazı, <named-content xmlns:xlink="http://www.w3.org/1999/xlink" content-type="dwc:verbatimCoordinates" xlink:type="simple"><named-content content-type="geo-json" specific-use="{&#34;type&#34;:&#34;Point&#34;,&#34;coordinates&#34;:[32.736389,36.476389]}" xlink:type="simple">36°28'35"N; 032°44'11"E</named-content></named-content>, 1784 m, steppe and stony places, 24 July 2015 <italic>Göktürk 8018, Sümbül &amp; Çıngay</italic> (holotype: Akdeniz <named-content xmlns:xlink="http://www.w3.org/1999/xlink" xlink:type="simple" content-type="institution" xlink:href="http://grbio.org/institution/university-0">University</named-content> Herbarium 3446!; isotypes: <named-content xmlns:xlink="http://www.w3.org/1999/xlink" content-type="dwc:institutional_code" xlink:type="simple">ANK</named-content>!, <named-content xmlns:xlink="http://www.w3.org/1999/xlink" content-type="dwc:institutional_code" xlink:type="simple">GAZI</named-content>!, <named-content xmlns:xlink="http://www.w3.org/1999/xlink" content-type="dwc:institutional_code" xlink:type="simple">HUB</named-content>!, <named-content xmlns:xlink="http://www.w3.org/1999/xlink" content-type="dwc:institutional_code" xlink:type="simple">NGBB</named-content>!).</p></tp:treatment-sec><tp:treatment-sec sec-type="description"><title>Description.</title><p>Plant stout, erect, perennial, rhizomatous herbs, up to 1.5 m, simple, striate, covered with densely stellate hairy and retrorse hairy in lower part. Leaves coriaceous, densely stellate hairy; lower stem leaves simple, lanceolate, 35−55 × 3.5−4.5 <!--PageBreak--><!--PageBreak-->cm, crenate-serrate, acuminate; cauline leaves simple or lyrate; simple leaves lanceolate or broadly lanceolate, 10−30 × 1.5−5.5 cm, entire, acuminate; lyrate leaves lanceolate or broadly lanceolate in outline, 10−25 × 2−5 cm, with 2−3 segments, lateral segments lanceolate, 0.3−1.5 × 0.1−0.4 cm, entire, acute, terminal segment larger than lateral ones, lanceolate or broadly lanceolate, 8−22 × 2−5 cm, margins entire or crenate-serrate, acute; upper stem leaves simple, sessile, linear or linear-lanceolate, 0.5−6 × 0.2−0.8 cm, entire, acuminate. Capitula globose, 25−50-flowered, 2−4 cm in diameter in flower, 2−3 cm in diameter in fruit. Involucral bracts ovate-orbicular to triangular-ovate, 3−7 × 2.5−6 mm, completely blackish or blackish in dorsal side and at apex, pubescent or adpressed pilose, margins ciliate, acute or subobtuse at apex; receptacular bracts oblanceolate, 8−13 × 2−4 mm, straw-coloured on dorsal side and base, blackish at apex, pubescent and adpressed pilose in dorsal side and apex, margins ciliate, acuminate at apex. Calyx cupuliform, 1−2 mm in diameter, with irregular teeth. Corolla cream or pale yellow, 8−15 mm long, densely adpressed hairy outside. Involucel 4-angled, 7−13 mm long in fruit, pilose, 4 long and 4 short teeth at apex; long teeth 3−4 mm long, short teeth 1−1.5 mm long. Flowering from July to August, fruiting from August to September.</p></tp:treatment-sec><tp:treatment-sec sec-type="distribution"><title>Distribution and ecology.</title><p>This species is endemic to South Anatolia, Turkey, and east Mediterranean (mountain) element (Fig. <xref ref-type="fig" rid="F1">1D</xref>). According to EUNIS (2007), <!--PageBreak-->habitat type of this new species is E2.5 (Meadows of the steppe zone). <italic><tp:taxon-name><tp:taxon-name-part taxon-name-part-type="genus">Cephalaria</tp:taxon-name-part> <tp:taxon-name-part taxon-name-part-type="species">anamurensis</tp:taxon-name-part></tp:taxon-name></italic> grows in steppe and stony places at an elevation of 1784−1800 m. It is associated with endemics such as <tp:taxon-name><tp:taxon-name-part taxon-name-part-type="genus">Marrubium</tp:taxon-name-part> <tp:taxon-name-part taxon-name-part-type="species">lutescens</tp:taxon-name-part> <tp:taxon-name-part taxon-name-part-type="authority">Boiss. &amp; Heldr.</tp:taxon-name-part> <tp:taxon-name-part taxon-name-part-type="infraspecific-rank">subsp.</tp:taxon-name-part> <tp:taxon-name-part taxon-name-part-type="subspecies">micranthum</tp:taxon-name-part></tp:taxon-name> (Boiss. &amp; Heldr.) P. H. Davis, <tp:taxon-name><tp:taxon-name-part taxon-name-part-type="genus">Nepeta</tp:taxon-name-part> <tp:taxon-name-part taxon-name-part-type="species">nuda</tp:taxon-name-part> <tp:taxon-name-part taxon-name-part-type="authority">L.</tp:taxon-name-part> <tp:taxon-name-part taxon-name-part-type="infraspecific-rank">subsp.</tp:taxon-name-part> <tp:taxon-name-part taxon-name-part-type="subspecies">glandulifera</tp:taxon-name-part></tp:taxon-name> Hub.-Mor. &amp; P. H. Davis, <tp:taxon-name><tp:taxon-name-part taxon-name-part-type="genus">Papaver</tp:taxon-name-part> <tp:taxon-name-part taxon-name-part-type="species">pilosum</tp:taxon-name-part> <tp:taxon-name-part taxon-name-part-type="authority">Sibth. &amp; Sm.</tp:taxon-name-part> <tp:taxon-name-part taxon-name-part-type="infraspecific-rank">subsp.</tp:taxon-name-part> <tp:taxon-name-part taxon-name-part-type="subspecies">pilosum</tp:taxon-name-part></tp:taxon-name>, <tp:taxon-name><tp:taxon-name-part taxon-name-part-type="genus">Sideritis</tp:taxon-name-part> <tp:taxon-name-part taxon-name-part-type="species">libanotica</tp:taxon-name-part> <tp:taxon-name-part taxon-name-part-type="authority">Labill.</tp:taxon-name-part> <tp:taxon-name-part taxon-name-part-type="infraspecific-rank">subsp.</tp:taxon-name-part> <tp:taxon-name-part taxon-name-part-type="subspecies">violascens</tp:taxon-name-part></tp:taxon-name> (P. H. Davis) P. H. Davis, <italic><tp:taxon-name><tp:taxon-name-part taxon-name-part-type="genus">Verbascum</tp:taxon-name-part> <tp:taxon-name-part taxon-name-part-type="species">cucullatibracteum</tp:taxon-name-part></tp:taxon-name></italic> Hub.-Mor. and non-endemic plants such as <tp:taxon-name><tp:taxon-name-part taxon-name-part-type="genus">Digitalis</tp:taxon-name-part> <tp:taxon-name-part taxon-name-part-type="species">ferruginea</tp:taxon-name-part> <tp:taxon-name-part taxon-name-part-type="authority">L.</tp:taxon-name-part> <tp:taxon-name-part taxon-name-part-type="infraspecific-rank">subsp.</tp:taxon-name-part> <tp:taxon-name-part taxon-name-part-type="subspecies">ferruginea</tp:taxon-name-part></tp:taxon-name>, <italic><tp:taxon-name><tp:taxon-name-part taxon-name-part-type="genus">Euphorbia</tp:taxon-name-part> <tp:taxon-name-part taxon-name-part-type="species">kotschyana</tp:taxon-name-part></tp:taxon-name></italic> Fenzl, <italic><tp:taxon-name><tp:taxon-name-part taxon-name-part-type="genus">Berberis</tp:taxon-name-part> <tp:taxon-name-part taxon-name-part-type="species">crataegina</tp:taxon-name-part></tp:taxon-name></italic> DC., <italic><tp:taxon-name><tp:taxon-name-part taxon-name-part-type="genus">Genista</tp:taxon-name-part> <tp:taxon-name-part taxon-name-part-type="species">albida</tp:taxon-name-part></tp:taxon-name></italic> Willd., <italic><tp:taxon-name><tp:taxon-name-part taxon-name-part-type="genus">Hordeum</tp:taxon-name-part> <tp:taxon-name-part taxon-name-part-type="species">bulbosum</tp:taxon-name-part></tp:taxon-name></italic> L., <italic><tp:taxon-name><tp:taxon-name-part taxon-name-part-type="genus">Onopordum</tp:taxon-name-part> <tp:taxon-name-part taxon-name-part-type="species">sibthorpianum</tp:taxon-name-part></tp:taxon-name></italic> Boiss. &amp; Heldr., <italic><tp:taxon-name><tp:taxon-name-part taxon-name-part-type="genus">Phlomis</tp:taxon-name-part> <tp:taxon-name-part taxon-name-part-type="species">armeniaca</tp:taxon-name-part></tp:taxon-name></italic> Willd., <tp:taxon-name><tp:taxon-name-part taxon-name-part-type="genus">Scutellaria</tp:taxon-name-part> <tp:taxon-name-part taxon-name-part-type="species">orientalis</tp:taxon-name-part> <tp:taxon-name-part taxon-name-part-type="authority">L.</tp:taxon-name-part> <tp:taxon-name-part taxon-name-part-type="infraspecific-rank">subsp.</tp:taxon-name-part> <tp:taxon-name-part taxon-name-part-type="subspecies">pinnatifida</tp:taxon-name-part></tp:taxon-name> J. R. Edm. and <italic><tp:taxon-name><tp:taxon-name-part taxon-name-part-type="genus">Thymus</tp:taxon-name-part> <tp:taxon-name-part taxon-name-part-type="species">sipyleus</tp:taxon-name-part></tp:taxon-name></italic> Boiss.</p><fig id="F1" position="float" orientation="portrait"><label>Figure 1.</label><caption><p>Photographs and distribution map of <italic><tp:taxon-name><tp:taxon-name-part taxon-name-part-type="genus">Cephalaria</tp:taxon-name-part> <tp:taxon-name-part taxon-name-part-type="species">anamurensis</tp:taxon-name-part></tp:taxon-name></italic>. <bold>A</bold> habit and habitat of the type plant <bold>B</bold> Close-up of flowering capitula <bold>C</bold> Close-up of fruiting capitula <bold>D</bold> Distribution of <italic><tp:taxon-name><tp:taxon-name-part taxon-name-part-type="genus">Cephalaria</tp:taxon-name-part> <tp:taxon-name-part taxon-name-part-type="species">anamurensis</tp:taxon-name-part></tp:taxon-name></italic> (★), <italic><tp:taxon-name><tp:taxon-name-part taxon-name-part-type="genus">Cephalaria</tp:taxon-name-part> <tp:taxon-name-part taxon-name-part-type="species">elmaliensis</tp:taxon-name-part></tp:taxon-name></italic> (●) and <italic><tp:taxon-name><tp:taxon-name-part taxon-name-part-type="genus">Cephalaria</tp:taxon-name-part> <tp:taxon-name-part taxon-name-part-type="species">speciosa</tp:taxon-name-part></tp:taxon-name></italic> (■) in Turkey. Photos: Ramazan Süleyman Göktürk.</p></caption><graphic xmlns:xlink="http://www.w3.org/1999/xlink" xlink:href="phytokeys-065-025-g001.jpg" position="float" orientation="portrait" xlink:type="simple" id="oo_92593.jpg"/></fig><fig id="F2" position="float" orientation="portrait"><label>Figure 2.</label><caption><p>
          <bold>A</bold> Holotype specimen of <italic><tp:taxon-name><tp:taxon-name-part taxon-name-part-type="genus">Cephalaria</tp:taxon-name-part> <tp:taxon-name-part taxon-name-part-type="species">anamurensis</tp:taxon-name-part></tp:taxon-name></italic> Göktürk &amp; Sümbül <bold>B</bold> Reproductive parts of <italic><tp:taxon-name><tp:taxon-name-part taxon-name-part-type="genus">Cephalaria</tp:taxon-name-part> <tp:taxon-name-part taxon-name-part-type="species">anamurensis</tp:taxon-name-part></tp:taxon-name></italic> (<italic>Göktürk 8018</italic>) (<bold>1</bold>), <italic><tp:taxon-name><tp:taxon-name-part taxon-name-part-type="genus">Cephalaria</tp:taxon-name-part> <tp:taxon-name-part taxon-name-part-type="species">elmaliensis</tp:taxon-name-part></tp:taxon-name></italic> (<italic>Göktürk 3532</italic>) (<bold>2</bold>) and <italic><tp:taxon-name><tp:taxon-name-part taxon-name-part-type="genus">Cephalaria</tp:taxon-name-part> <tp:taxon-name-part taxon-name-part-type="species">speciosa</tp:taxon-name-part></tp:taxon-name></italic> (<italic>Göktürk 4727</italic>) (<bold>3</bold>): <bold>a</bold> corolla <bold>b</bold> involucral bract <bold>c</bold> receptacular bract <bold>d</bold> involucel <bold>e</bold> calyx.</p></caption><graphic xmlns:xlink="http://www.w3.org/1999/xlink" xlink:href="phytokeys-065-025-g002.jpg" position="float" orientation="portrait" xlink:type="simple" id="oo_92594.jpg"/></fig></tp:treatment-sec><tp:treatment-sec sec-type="Conservation status"><title>Conservation status.</title><p>This species is known only from three adjacent localities with small populations in Kırkkuyu collected by the authors. It is suggested that this new species should be placed under the IUCN threat category “<abbrev xmlns:xlink="http://www.w3.org/1999/xlink" xlink:type="simple"><def><p>Critically Endangered </p></def>(CR)</abbrev>” (<xref ref-type="bibr" rid="B12">IUCN 2014</xref>) because the estimated area of occupancy is less than 10 km<sup>2</sup>, the population size of the new species is estimated to be less than 50 mature individuals, and the population size of the new species could be reduced in the near future based on heavily grazing pressure [<abbrev xmlns:xlink="http://www.w3.org/1999/xlink" xlink:title="Critically Endangered" xlink:type="simple">CR</abbrev> B2; C2a(i)].</p></tp:treatment-sec><tp:treatment-sec sec-type="etymology"><title>Etymology.</title><p>The specific epithet is derived from the name of Anamur district in Mersin province, where the holotype of <italic><tp:taxon-name><tp:taxon-name-part taxon-name-part-type="genus">Cephalaria</tp:taxon-name-part> <tp:taxon-name-part taxon-name-part-type="species">anamurensis</tp:taxon-name-part></tp:taxon-name></italic> was collected.</p></tp:treatment-sec><ref-list><ref id="B12"><mixed-citation xmlns:xlink="http://www.w3.org/1999/xlink" xlink:type="simple">
          <institution xlink:type="simple">IUCN</institution> (<year>2014</year>) <source>Guidelines for Using the IUCN Red List Categories and Criteria. Version 11</source>. <ext-link xlink:type="simple" ext-link-type="uri" xlink:href="http://www.iucnredlist.org/documents/RedListGuidelines.pdf">http://www.iucnredlist.org/documents/RedListGuidelines.pdf</ext-link> [<date-in-citation content-type="access-date">accessed 2 June 2016</date-in-citation>]</mixed-citation></ref></ref-list></tp:taxon-treatment>
